# Supplementary material for: Intravenous Lidocaine as an Adjunct for Postoperative Recovery After Open Abdominal Surgery: A Systematic Review
Source: J Clin Med. 2026 May 25;15(11):4068. doi: 10.3390/jcm15114068 (PMC13258042; doi:10.3390/jcm15114068)
Supplement: Supplementary file 1 [file jcm-15-04068-s001.zip]

Archive with 1 entries (1 files):
- PRISMA_checklist_FILLED.pdf
